# Supplementary material for: Electronic and electrochemical viral detection for point-of-care use: A systematic review
Source: PLoS One. 2021 Sep 30;16(9):e0258002. doi: 10.1371/journal.pone.0258002 (PMC8483417; doi:10.1371/journal.pone.0258002)
Supplement: S1 Table — (XLSX) [file pone.0258002.s002.xlsx]

## Sheet: Review table
Paper title	Virus	Detection method	Electrode	Probe	Target	Labelling (Y/N)	Medium	LoD	Range	Selectivity	Response time (min)	Recovery time	Lifetime	Validity		- indicates information not found or not clear enough for extraction Acronyms are defined in the text of the main paper or have their standard meanings Papers reporting >1 sensor have each sensor on a separate time (so the paper title appears >1 times)
A chip-based potentiometric sensor for a Zika virus diagnostic using 3D surface molecular imprinting	ZIKV	CV, EIS	Gold	Imprited alkanethiols	Virion	N	Buffer or saliva	0.1 PFU/mL	-	Selective against Dengue (p < 0.05)	20	-	-	-
A colorimetric and electrochemical immunosensor for point-of-care detection of enterovirus 71	EV71	CV, chronoamperometry, EIS	Gold nanoparticles and indium tin oxide	Antibody	Virion	Y	DMEM, BSA or serum	0.1 ng/mL	0.1 – 600 ng/ mL	PrV, H1N1, H9N2, CVB3	112	-	-	RSD: 3.78% (intra assay), 5.68% (inter assay) Clinical sample: 100% agreement with RT-PCR
A hand-held device for rapid single tube detection of hepatitis-C virus	HCV	FET	-	LAMP primers	DNA	N	LAMP buffer	1.7 x 10-11 nM	-	HBV, HIV	30	-	-	-
A handheld platform for target protein detection and quantification using disposable nanopore strips	HIV	Nanopore	Silicon nanowires	DNA / PNA - peptide	Antibody	N	Buffer, saliva, serum	2.7 nM (buffer, saliva)	2.7 – 500 nM (buffer), 2.7 – 133 nM (saliva), 35 – 740 nM (serum)	-	1	Disposable	-	RSD: 16% (buffer), 32% (saliva) Trueness: mean |Percent Error| = 12% (buffer), 7% (saliva)
A heparin-functionalized carbon nanotube-based affinity biosensor for dengue virus	DENV	LSV	Single wall carbon nanotubes	Heparin	Virion	N	Buffer	8.4 x 102 TCID50/mL	8.4 x 102 – 8.4 x 105 TCID50/mL	H1N1	12	-	-	-
A label-free and reagentless immunoelectrode for antibodies against hepatitis B core Antigen (anti-HBc) detection	HBV	SWV	Carbon nanotubes on gold	Antigen	Antibody	N	Buffer, blood	5.9 x 10-3 nM	6.7 x 10-3 – 3.3 x 10-2 nM	Blood	16	-	-	RSD: 6%
A microfluidic paper-based origami nanobiosensor for label-free, ultrasensitive immunoassays	HIV	EIS	Zinc oxide nanowires on paper-based carbon	Antibody	Antigen	N	Buffer or human serum	1.3 x 10-5 nM	4.2 x 10-4 – 416.7 nM	HCV	25	Disposable	8 weeks at room temperature	-
A non-optical multiplexed PCR diagnostic platform for serotype-specific detection of dengue virus	DENV	Ion exchange membrane	-	DNA	DNA	N	Plasma	1.6 x 10-10 nM	-	ZIKV	90	-	-	-
A novel and rapid assay for HIV-1 protease detection using magnetic bead mediation	HIV-1	EIS, CV	Gold	Enzyme inhibitor (coupled with magnetic beads)	Enzyme	Y	Buffer	1 x 10-3 nM	1 pM – 1 nM	-	25	-	-	-
A novel HCV electrochemical biosensor based on a polyaniline@Ni-MOF nanocomposite	HCV	EIS, CV	Polyaniline with nickel-metal-organic framework nanocomposite	RNA	RNA	N	Buffer, serum	7.5 x 10-7 nM	1 fM – 100 nM	Random RNA	62	-	28 days (91%)	RSD: 3.65% (intra assay), 3.27% (inter assay)
A PCR-free point-of-care capacitive immunoassay for influenza A virus	Influenza A	Capacitance	Aluminum interdigitated electrodes deposited on quartz substrate	Antibody	Virion	N	Buffer, swab	2.5 x 10-4 ng/mL	-	Nasal swab sample	0.5	-	-	Sensitivity: 90% Specificity: 70%
A portable paper-based microfluidic platform for multiplexed electrochemical detection of human immunodeficiency virus and hepatitis C virus antibodies in serum	HIV/HCV	CV, chronoamperometry	Carbon ink	Antigen	Antibody	Y	Serum	2x10-3 nM (HIV), 5x10-3 nM (HCV)	-	HCV/HIV	20	Disposable	-	-
A sensitive DNA capacitive biosensor using interdigitated electrodes	West Nile virus	Capacitance	Gold interdigitated microelectrode	DNA	DNA	N	Buffer	1.5 x 10-9 nM	20 – 20 x 105 copies/mL	Non-complementary DNA	33	-	-	-
A sensitive electrochemical immunosensor for label-free detection of Zika-virus protein	ZIKV	EIS	Interdigitated gold	Antibody	Antigen	N	Buffer	0.01 nM	10 pM – 1 nM	Dengue, Chikungunya, West Nile viruses	40	-	30 days at 4 °C	-
A soft metal-polyphenol capsule-based ultrasensitive immunoassay for electrochemical detection of Epstein-Barr (EB) virus infection	EBV	SWV	Gold	Antigen	Antibody	Y	Buffer, blood, serum, saliva, and urine	4.6 x 10-7 nM	1 fM – 1 nM	Lysozyme, thrombin, glucose oxidase, horseradish peroxidase, hemoglobin	93	-	-	RSD: 5.5% (inter assay), 3.2% (intra assay)
A thiophene-modified screen printed electrode for detection of dengue virus NS1 protein	DENV	CV	Screen printed carbon-thiophene with gold nanoparticles	Antibody	Antigen	N	Buffer, culture supernatant	0.27 nM	7.3 x 10-1 – 10.9 nM	-	32	Disposable	-	RSD (no virus): 1.28%
Acute on-chip HIV detection through label-free electrical sensing of viral nano-lysate	HIV-1	EIS	Gold	Antibody	Virion	N	Cell culture media	1.7 x 10-6 nM	1.7 x 10-6 – 1.7 x 10-3 nM	EBV	-	-	-	Repeatability: For the control, subtypes A, B, C, D, E, G, and panel 94%, 81%, 86%, 86%, 89%, 84%, 81%, and 92% respectively
An innovative chemical strategy for PCR-free genetic detection of pathogens by an integrated electrochemical biosensor	HBV	SWV	Platinum	DNA	DNA	N	Buffer, blood	1.7 x 10-9 nM	-	Mycobacterium tuberculosis (MTB)	37	-	-	-
An intelligent face mask integrated with high density conductive nanowire array for directly exhaled coronavirus aerosols screening	SARS-CoV-2	EIS	PEDOT:PSS nanowires on interdigitated gold	Antibody	Virion	N	Breath	7 PFU/mL	-	Adenovirus	5	-	-	RSD: 3.7%
An ion-exchange nanomembrane sensor for detection of nucleic acids using a surface charge inversion phenomenon	DENV-2	Ion exchange membrane	-	Oligomer	RNA	N	Buffer	0.001 nM	1 pM – 1 μM	DENV-3, Brucella RNA, and E. coli RNA	15	-	8 days	RSD: 1.9%
An ultra-sensitive capacitive microwire sensor for pathogen-specific serum Antibody responses	ZIKV, CHIKV	Capacitance	Gold microwire	Antigen	Antibody	N	Buffer, serum	5.5 x 10-10 nM	5.5x10-10 – 5.5x10-8 nM	Anti-M13 antibody, Anti-CHIKV E, Anti-DENV Antibody	10	-	-	-
An ultrasensitive electrochemical immunosensor for HIV p24 based on Fe3O4@SiO2 nanomagnetic probes and nanogold colloid-labeled enzyme-antibody copolymer as signal tag	HIV	CV, DPV	Screen printed carbon	Enzyme - Antibody copolymer	Antigen	Y	Buffer, serum	2.1 x 10-5 nM	4.2 x 10-5 – 4.2 x 10-1 nM	HIV gp 36 protein, 5 ng/mL HIV gp 160 protein, 10 ng/mL HIV Antibody, and 500 ng/mL human IgG (target p24)	30	10 min. Can be used over 20 times	>2 weeks at 4 °C	RSD: 2.5%
Carbon nanoparticle modified screen printed carbon electrode as a disposable electrochemical immunosensor strip for the detection of Japanese encephalitis virus	Japanese encephalitis virus	EIS	Screen printed carbon with carbon nanoparticles	Antibody	Virion	N	Serum	2 ng/mL	5 – 20 ng/mL	Dengue	20	Disposable	6 months at 4°C, dry	-
Carbon nanotube electric immunoassay for the detection of swine influenza virus H1N1	H1N1	Resistance / chemiresistor	Single wall carbon nanotubes	Antibody	Virion	N	Buffer	180 TCID50/mL	180 – 180 x 103 TCID50/mL	Transmissible gastroenteritis virus (TGEV), a coronavirus of pigs, and feline calicivirus (FCV)	63	-	-	-
Clinical detection of Hepatitis C viral infection by yeast-secreted HCV-core:Gold-binding-peptide	HCV	CV	Screen printed gold	Antigen	Antibody	Y	Buffer, serum	32 nM	32 nM – 3.2 µM	HIV-gp41, HIV-PVD, and human cytokeratin	192	-	-	-
Competitive non-SELEX for the selective and rapid enrichment of DNA aptamers and its use in electrochemical aptasensor	H1N1	DPV	Screen printed carbon	Protein	Virion	N	Serum	1.23 ng/mL	0.4 – 100 µg/mL	H3N2	720	Disposable	-	-
Dengue virus detection using impedance measured across nanoporous alumina membrane	DENV-2,3	EIS	Platinum	Antibody	Virion	N	Buffer, serum	0.230 PFU/mL (Dengue-2), 0.710 PFU/mL (Dengue-3)	1 PFU/mL – 900 PFU/mL	Chikungunya	40	Disposable	-	-
Detection of chikungunya virus DNA using two-dimensional MoS2 nanosheets based disposable biosensor	CHIKV	CV, EIS	Molybdenum disulfide nanosheets on gold	DNA	DNA	N	Serum	3.4 nM	0.1 nM – 100 µM	Non-complementary DNA	2	-	-	-
Detection of SARS-CoV-2 viral particles using direct, reagent-free electrochemical sensing	SARS-CoV-2	Chronoamperometry	Titanium and gold	Antibody	Virion	N	Saliva	6.6 x 10-9 nM	-	EBOV, MERS-CoV, HCoV	10	-	-	-
Development and performance characteristics evaluation of a new Bioelectric Recognition Assay (BERA) method for rapid Sars-CoV-2 detection in clinical samples	SARS-CoV-2	Potentiometry	Carbon	-	RNA	-	Naso- and oro-pharyngeal swabs	6.6 x 10-9 nM	-	-	-	Disposable	-	-
Development of a portable and disposable NS1 based electrochemical immunosensor for early diagnosis of dengue virus	DENV	CV, EIS	Screen printed carbon	Antibody	Antigen	N	Buffer, serum	5 x 10-3 nM	1.9 x 10-2 – 3.6 nM	Cysteine, glucose, sucrose, and BSA	62	-	Several days at 4°C	-
Development of a portable electrochemical loop mediated isothermal amplification (LAMP) device for detection of hepatitis B virus	HBV	SWV	Platinum thin film (Micrux Technology drop cell)	LAMP primers	DNA	N	Buffer, serum	6.2 x 10-6 ng/mL	6 x 10-3 – 6 x 103 pg/µL	Non spiked serum	-	-	-	-
Development of a portable MIP-based electrochemical sensor for detection of SARS-CoV-2 antigen	SARS-CoV-2	DPV	Thin film gold	Molecularly imprinted polymer	Antigen	N	Lysis buffer	1.5 x 10-5 nM	15 – 111 fM	S1, BSA, CD48, E2 HCV	15	Disposable	9 weeks	-
Development of a rapid and sensitive electrochemical biosensor for detection of human norovirus via novel specific binding peptides	Norovirus	CV, EIS	Gold	Peptide	Virion	N	Buffer	2.8 x 10-12 nM	-	Rotavirus	32	-	-	-
Development of an electrochemical paper-based analytical device for trace detection of virus particles	West Nile virus	CV, EIS	Gold microwire	Antibody	Virion	N	Cell culture media	3.4 x 10-10 nM	-	Sindbis	30	-	-	-
Development of peptide biosensor for the detection of dengue fever biomarker, nonstructural 1	DENV	SWV, EIS	Gold	Peptide	Antigen	N	Buffer, culture broth	27.1 nM	-	BSA, PCT, SA	62	-	10 hours at room temperature in solution	-
Early diagnosis of Zika infection using a ZnO nanostructures-based rapid electrochemical biosensor	ZIKV	CV	Zinc oxide nanostructures on printed circuit board	Antibody	Antigen	N	Buffer, urine	2 x 10-5 nM	0.1 – 100 ng/mL	DENV antigen	61	-	-	RSD: 4.5%
Electrical immunosensor based on dielectrophoretically-deposited carbon nanotubes for detection of influenza virus H1N1	H1N1	Chemiresistor	Single wall carbon nanotubes	Antibody	Virion	N	Buffer	1 PFU/mL	1 – 1 x 104 PFU/mL	MS2 bacteriophages	30	-	-	RSD: 3%
Electrical pulse-induced electrochemical biosensor for hepatitis E virus detection	HEV	CV, EIS	Graphene quantum dots and gold-embedded polyaniline nanowires on glassy carbon electrode	Antibody	Virion	N	Buffer, human serum, cell culture medium	0.8 fg/mL (buffer), 10 fg/mL (serum), 96.7 copies/mL (medium)	1 fg/mL – 100 pg/mL (buffer), 10 fg/mL – 100 pg/mL (serum), 102 – 107 copies/mL (medium)	H1N1 and H3N9, NoV-LP, ZIKV	7	-	2 weeks at 4°C	-
Electrochemical detection of Zika virus in biological samples: A step for diagnosis point-of-care	ZIKV	DPV	Graphite with reduced graphene oxide and polytyramine	RNA	RNA	N	Buffer, serum	2.9 x 10-12 nM	2.9 x 10-12 – 2.9 x 10-2 nM	HCV	20	-	60 days	-
Electrochemical DNA biosensor for human papillomavirus 16 detection in real samples	HPV-16	DPV	Screen printed gold	DNA	DNA	N	Buffer	18.13 nM	18.75 – 250 nM	Non-complementary DNA	18	-	-	RSD: 0.023% (at 18.75 nM)
Electrochemical immunosensor with Cu2O nanocube coating for detection of SARS-CoV-2 spike protein	SARS-CoV-2	EIS	Screen printed carbon with copper oxide nanocubes	Antibody	Antigen	N	Saliva, artificial nasal, and universal transport medium	4 x 10-8 nM	0.25 fg/mL – 1 µg/mL	Influenza viruses 1 and 2	20	-	-	RSD: 1.7% (intra assay), 3.1 % (inter assay)
Enhancing the performance of paper-based electrochemical impedance spectroscopy nanobiosensors: An experimental approach	SARS-CoV-2	EIS	Zinc oxide nanowires on paper-based carbon electrodes	Antigen	Antibody	N	Serum	6.7 x 10-2 nM	-	-	30	-	-	-
Enhancing the performance of paper-based electrochemical impedance spectroscopy nanobiosensors: An experimental approach	HIV	EIS	Zinc oxide nanowires on paper-based carbon electrodes	Antibody	Antigen	N	Human serum	1.7 x 10-5 nM	-	-	30	-	-	-
Fabrication of electrochemical influenza virus (H1n1) biosensor composed of multifunctional dna four-way junction and molybdenum disulfide hybrid material	H1N1	EIS, CV	Carboxyl-MoS2	Aptamer	Antigen	N	Buffer, serum	1 x 10-2 nM	100 nM – 10 pM	H5N1, hemoglobin, myoglobin, and CRP	-	-	-	-
Fast SARS-CoV-2 virus detection using disposable cartridge strips and a semiconductor-based biosensor platform	SARS-CoV-2	FET	Gold plated carbon electrodes	Antibody	Virion, antigen	N	Saliva	4.5 x 10-7 nM (antigen), 100 PFU/mL (virion)	1 fg/mL – 10 µg/mL (antigen), 100 to 2500 PFU/mL (virion)	-	0.0002	Disposable	-	RSD: 1.7% (monoclonal antibody at 100 ng/mL); 2.2% (polyclonal antibody at 10 pg/mL)
Field-effect transistor biosensor for rapid detection of ebola antigen	EBOV	FET	Reduced graphene oxide	Antibody	Antigen	N	Buffer, serum, plasma	6.7 x 10-3 nM	-	Avidin, SUDV, MARV	0.5	-	-	-
Flex printed circuit board implemented graphene-based DNA sensor for detection of SARS-CoV-2	SARS-CoV-2	DPV	Graphene	DNA	DNA	N	Buffer	2.5 x 10-6 nM	100 fg/mL – 1µg/mL	-	34	-	-	RSD: 1.002%
Flexible paper-based Ni-MOF composite/AuNPs/CNTs film electrode for HIV DNA detection	HIV	DPV	Nickel metal organic framework with gold nanoparticles and carbon nanotubes	DNA	DNA	N	Serum	1.3 x 10-1 nM	10nM – 1 µM	One-base mismatched DNA (T2), non-complementary DNA (T3)	62	-	20 days at 4°C	RSD: 6.45%
Functionalized TiO2 nanotube-based electrochemical biosensor for rapid detection of SARS-CoV-2	SARS-CoV-2	Amperometry	Cobalt-functionalized titanium dioxide nanotubes	-	Antigen	N	Buffer	14 nM	14 – 1400 nM	-	0.5	-	-	-
Genetic analysis of H1N1 influenza virus from throat swab samples in a microfluidic system for point-of-care diagnostics	H1N1	Alternative current voltammetry	Gold	DNA	DNA	N	Swab sample	10 TCID50	10 – 1000 TCID50	Negative swab	210	Disposable	-	-
Genosensor for rapid, sensitive, specific point-of-care detection of H1N1 influenza (swine flu)	H1N1	DPV	Screen printed gold	DNA	DNA	N	Nasal swab	3.3 ng/mL	-	Salmonella typhi, Neisseria meningitides, Streptococcus pyogenes, and human DNA	30	-	3 months (95%)	-
Gold nanoparticle-based electrochemical magnetoimmunosensor for rapid detection of anti-hepatitis B virus antibodies in human serum	HBV	Chronoamperometry	Screen printed carbon	MagneticBead - Antigen	Antibody	Y	Serum	1.6 nM	2.7 – 37.1 nM	Negative serum	63	-	-	RSD: 5%
Gold-hybridized zinc oxide nanorods as real-time low-cost nanobiosensors for detection of virulent DNA signature of HPV-16 in cervical carcinoma	HPV-16	EIS	Gold-hybridized zinc oxide nanorods	DNA	DNA	N	Buffer	1 x 10-6 nM	1 x 10-6 – 1 x 102 nM	Non-complementary DNA	13	-	> 5 weeks	RSD: 4.2%
Graphene functionalized field-effect transistors for ultrasensitive detection of Japanese encephalitis and Avian influenza virus	JEV	FET	Graphene	Antibody	Antigen	N	Buffer	10-6 nM	1 fM – 1 00 nM	AIV	-	-	4 weeks	-
High sensitivity point-of-care device for direct virus diagnostics	H1N1	EIS	PEDOT-OH:TsO	Aptamer	Virion	N	Buffer, saliva	10 PFU/mL (in PBS)	10 – 1 x 106 PFU/mL (in PBS)	Saliva, mismatched aptamer	15	-	-	-
Hollow magnetic-fluorescent nanoparticles for dual-modality virus detection	HEV, NoV	EIS	Gold and reduced graphene oxide	Antibody	Virion	Y	Buffer, serum	1.2 fg/mL	10 fg/mL – 10 ng/mL	Influenza virus, NoV, white spot syndrome virus (WSSV) and zika virus	-	-	-	-
Hybrid paper–plastic microchip for flexible and high-performance point-of-care diagnostics	ZIKV, HPV	EIS	Silver / graphene composite	Antibody (ZIKV)	Virion (ZIKV), DNA plasmid (HPV)	N	LAMP mix	1.6 x 10-9 nM (ZIKV), 1.6 x 10-7 nM (HPV)	-	DENV, CMV, HSV-1 (ZIKV), (HIV-1), HSV-1, and CMV (HPV)	37	-	-	-
Label-free aptasensor for p24-HIV protein detection based on graphene quantum dots as an electrochemical signal amplifier	HIV	CV, EIS	Screen printed graphite with graphene quantum dots	Aptamer	Antigen	N	Buffer	2.2 x 10-3 nM	3.88 x 10-2 nM – 3.88 nM	HTLV	-	Disposable	2 weeks	RSD: 5%
Label-free multiplex DNA detection utilizing projected capacitive touchscreen	H1N1	Capacitance	Indium tin oxide	DNA	DNA	N	Buffer	3.97 nM	0 – 20nM	Common influenza	66	-	-	-
Low noise field effect biosensor with electrochemically reduced graphene oxide	HBV	FET	Reduced graphene oxide	Antibody	Antigen	N	Buffer, serum	10-6 nM	1 fM – 20 pM	HCV	0.17	-	12 weeks	-
Low-cost biosensor for rapid detection of SARS-CoV-2 at the point of care	SARS-CoV-2	EIS	Screen printed carbon	Enzyme	Virion, antigen	-	Saliva and nasopharyngeal / oropharyngeal samples	9.9 x 10-6 nM (antigen), 1.16 PFU/mL (virion)	10 – 1 x 106 PFU/mL	-	4	Disposable	4 days at -20°C	RSD: 5.3%
Magnetic bead/capture DNA/glucose-loaded nanoliposomes for amplifying the glucometer signal in the rapid screening of hepatitis C virus RNA	HCV	Amperometry	Glucometer	Magnetic bead - DNA	RNA	Y	Buffer, serum	1.9 x 10-3 nM	10 pM – 1.0 μM	miRNA-15, miRNA-21, miRNA-141, and 1 or 2 or 3 mismatches	120	Disposable	> 6 months	RSD: 3.5%, 7.4%, and 6.1% (intra assay), 3.5%, 7.4%, and 6.1% (inter assay) (0.1, 10, 1000 nM)
Magnetic beads combined with carbon black-based screen-printed electrodes for COVID-19: A reliable and miniaturized electrochemical immunosensor for SARS-CoV-2 detection in saliva	SARS-CoV-2	DPV	Graphite	Antibody	Antigen	Y	Saliva	1.1 x 10-1 nM (S protein), 1.7 x 10-1 nM (N protein)	-	-	30	-	-	-
Microfluidic magneto immunosensor for rapid, high sensitivity measurements of SARS-CoV-2 nucleocapsid protein in serum	SARS-CoV-2	Chronoamperometry	Gold	Antibody	Antigen	Y	Serum	1 x 10-3 nM	1.0 x 10-3 nM – 2.08 x 10-1 nM	Spike RBD and MERS-CoV N protein	55	-	1 week	-
Microfluidic platform integrated with graphene-gold nano-composite aptasensor for one-step detection of norovirus	Norovirus	DPV	Screen printed carbon with graphene and gold nanoparticles	Aptamer	Virion	N	Buffer, blood	0.1 nM	100 pM – 3.5 nM	Peptidoglycan	35	Disposable	-	-
Multichannel immunosensor platform for the rapid detection of SARS-CoV-2 and Influenza A(H1N1) virus	SARS-CoV-2, H1N1	Amperometry	Screen printed carbon	Antibody	Antigen	Y	Buffer	2.0 x 10-3 nM	1.96 x 10-3 – 1.31 nM	EV71, adenovirus, influenza B virus, A(H3N2), A(H7N9), and A(H1N1) virus, and to that of MERS-CoV, HoCV-NL63, SARS-CoV	107	Disposable	-	-
Multiplex electrical detection of avian influenza and human immunodeficiency virus with an underlap-embedded silicon nanowire field-effect transistor	AIV, HIV	FET	Silicon nanowires	Antigen	Antibody	N	Buffer	9.7 x 10-1 nM	-	-	62	-	-	-
Multiplex quantitative detection of SARS-CoV-2 specific IgG and IgM antibodies based on DNA-assisted nanopore sensing	SARS-CoV-2	Nanopore	-	Antigen	Antibody	Y	Serum	5.2 x 10-2 nM	5.16 x 10-2 – ~1 nM	Hemolysate, Triglyceride, Bili- rubin, and Human Albumin	255	-	-	-
Nanowire aptamer-sensitized biosensor chips with gas plasma-treated surface for the detection of hepatitis C virus core Antigen	HCV	Conductance	Silicon nanowires	Aptamer	Antigen	N	Buffer, serum	2.0 × 10-6 nM	-	-	17	-	-	-
NFC-enabling smartphone-based portable amperometric immunosensor for hepatitis B virus detection	HBV	Amperometry	Screen printed graphene and gold nanoparticles	Antibody	Antigen	N	Buffer, serum	7.1 nM	4.2 x 102 – 8.3 x 103 nM	C-reactive protein (CRP), homocysteine, creatinine, myoglobin and bilirubin	63	-	2 weeks (95%)	RSD: 4.79%
Novel graphene-based biosensor for early detection of Zika virus infection	ZIKV	FET	Graphene	Antibody	Antigen	N	Buffer, simulated serum	4.5 x 10-1 nM	-	JEV	5	-	-	RSD: 19.89% (1/10 dilution), 9.17% (1/100 dilution)
Novel impedimetric immunosensor for the detection and quantitation of Adenovirus using reduced antibody fragments immobilized onto a conducting copolymer surface	Adenovirus	EIS	Gold	Antibody fragments	Virion	N	Buffer	1.7 x 10-9 nM	10 – 1 x 1012 particles/mL	Ad-3 (sensor for Ad-5)	20	-	-	-
Nucleic aptamer modified porous reduced graphene oxide/MoS2 based electrodes for viral detection: Application to human papillomavirus (HPV)	HPV	DPV	Glassy carbon, reduced gaphene oxide, molybdenum disulfide	Aptamer	Antigen	N	Buffer, serum, saliva	1.8 x 10-2 nM	3.5 – 35.3 pM	Ovalbumin (OVA) or human serum albumin (HSA), other HPV antigen	-	30 min	1 month	RSD: 9.3% at 1 ng/mL
Paper microchip with a graphene-modified silver nano-composite electrode for electrical sensing of microbial pathogens	HIV-1	EIS	Graphene-modified silver electrodes	Antibody	Virion (actually detecting viral lysate after viruses captured with Antibody), DNA	N	Buffer, plasma	1.6 x 10-6 nM	106 – 108 copies/mL (virion in PBS, same in plasma), 10 – 1 x 106 fg/µL	HSV, CMV (Virion), CMV RNA, E. coli DNA, Salmon testes DNA, and S. aureus DNA (DNA)	40	-	-	-
Paper-based electrochemical biosensor for diagnosing COVID-19: Detection of SARS-CoV-2 antibodies and antigen	SARS-CoV-2	SWV	Screen printed graphene	Antigen	Antibody	N	Buffer	1.1 x 10-3 nM	1.11 x 10-3 – 1.11 nM	Anti-HBsAg, anti-HCV, anti-EBV, anti-Rubella, and anti-CMV	30	Disposable	-	RSD: 4.2%
Paper-based electrochemical biosensor for diagnosing COVID-19: Detection of SARS-CoV-2 antibodies and antigen	SARS-CoV-2	SWV	Screen printed graphene	Antibody	Antigen	N	Buffer	7.7 x 10-4 nM	7.14 pM – 7.14 nM	-	46	Disposable	-	-
Paper-based strips for the electrochemical detection of single and double stranded DNA	HIV	Square Wave-Anodic Stripping Voltammetry (SW-ASV)	Screen printed carbon	Triplex forming oligomer	DNA (ss or ds)	N	Buffer, serum	3/7 nM (ss / ds)	-	Mutated sequence	20	Disposable	-	RSD: 10%
Point decoration of silicon nanowires: An approach toward single-molecule electrical detection	H1N1	Conductance	Silicon nanowires	Antibody	Antigen	N	Buffer	Single molecule	Single molecule	Antigen without antibody probe	0.1	No delay	-	-
Polyaniline based electrochemical sensor for the detection of Dengue virus infection	DENV	CV, EIS	Modified polyaniline coated glassy carbon	Antibody	Antigen	N	Serum	6 x 10-3 nM	1.8 x 10-2 – 1.8 nM	BSA, cysteine, glucose	-	20 min, 11% loss after 6 cycles	89.7% after 6 days	RSD: 1.9% (inter assay), 5% (intra assay, 60 cycles)
Pop-up paper electrochemical device for label-free hepatitis B virus DNA detection	HBV	DPV, CV, EIS	Screen printed graphene	PNA	DNA	N	-	1.45 x 10-3 nM	50 pM - 100 nM	1 base mismatch, 2 bases mismatch, non complementary	42	-	99.4% (stored at 4 °C) and 98.4% (stored at room temperature) of the initial response after storage for 7 days and 3 days	RSD: 14.4%
Portable bioactive paper based genosensor incorporated with Zn-Ag nanoblooms for herpes detection at the point-of-care	HHV-5	CV	Zinc-silver nanoblooms	DNA	DNA	N	Buffer	1.6 x 10-10 nM	1.9 x 10-10 – 1.7 x 10-6 nM	Non-complementary DNA	121	Disposable	> 7 days	RSD: 3.28%
Portable laboratory platform with electrochemical biosensors for immunodiagnostic of Hepatitis C virus	HCV	CV	Gold	Antigen	Antibody	N	Buffer	6.67 nM	-	-	-	-	-	-
Rapid airborne influenza virus quantification using an antibody-based electrochemical paper sensor and electrostatic particle concentrator	H1N1	EIS	Gold	Antibody	Virion	Y	Buffer	2.13 PFU/mL	-	Adenoviruses, MS2 bacteriophages	72	-	-	-
Rapid and highly sensitive detection of Enterovirus 71 by using nanogold-enhanced electrochemical impedance spectroscopy	EV71	EIS, CV	Gold nanoparticles on gold	Antibody	Virion	N	Buffer	3.3 x 10-11 nM	3.3 x 10-11 – 2.0 x 10-6 nM	CA16, Herpes simplex virus, and lysozyme	11	Disposable	-	-
Rapid and label-free electrochemical DNA biosensor for detecting hepatitis A virus	HAV	CV	Gold	DNA	DNA	N	Buffer	6.5 x 10-4 nM	4.3 x 10-2 – 4.3 x 10 nM	Norovirus GI, Norovirus GII, B. subtilis, C. jejuni, E. coli, L. monocytogenes, P. fluorescens, Salmonella enteritidis, Vibrio spp, A. sobria, P. vulgaris, and Staphylococcus aureus	186	Disposable	-	RSD: 5%
Rapid electrochemical detection of single influenza viruses tagged with silver nanoparticles	Influenza	Chronoamperometry	Carbon	Silver nanoparticles	Virion	N	Water	1 x 10-3 nM	pM range	Bacteria	15	-	-	-
Rapid SARS-CoV-2 detection using electrochemical immunosensor	SARS-CoV-2	SWV	Graphene	Antibody	Antigen	N	Buffer	2.6 x 102 nM	260 – 1040 nM	Beta-lactamase	45	-	-	-
Rapid single-molecule detection of COVID-19 and MERS antigens via nanobody-functionalized organic electrochemical transistors.	SARS-CoV-2, MERS	FET	Gold	Nanobody - SpyCatcher fusion proteins	Antigen	N	Buffer, saliva, serum	1.2 x 10-12 nM	1 zM – 1 nM	MERS and SARS-CoV-2 respectively	10	Disposable	1 week at 4 °C	-
Reduced graphene oxide–based field effect transistors for the detection of E7 protein of human papillomavirus in saliva	HPV	FET	Reduced graphene oxide	Aptamer	Antigen	N	Buffer, saliva	1.75 nM	30 and 1000 nM	Saliva, insulin	-	-	1 month (95%)	RSD: 9.3%
Reduced graphene oxide–based field effect transistors for the detection of E7 protein of human papillomavirus in saliva	HPV	FET	Reduced graphene oxide	Antibody	Antigen	N	Buffer, blood, saliva	1 x 10-2 nM	-	-	-	-	-	-
Resonance-frequency modulation for rapid, point-of-care Ebola-Glycoprotein diagnosis with a graphene-based field-effect biotransistor	EBOV	FET	Gold nanoparticles on aluminium oxide on reduced graphene oxide	Antibody	Antigen	N	Buffer	6.7 x 10-3 nM	-	-	0.5	-	-	-
SARS-CoV-2 RapidPlex: A graphene-based multiplexed telemedicine platform for rapid and low-cost COVID-19 diagnosis and monitoring	SARS-CoV-2	Amperometry, EIS	Graphene	Antigen	Antibody	Y	Buffer, blood, saliva	0.1 nM	-	Mixtures of IgG and IgM against both MERS-CoV and SARS-CoV (for S1-IgG and S1-IgM assays), and B-type natriuretic peptide (BNP), NP, SARS-CoV NP (not selective against SARS-Cov NP)	8 – 17	-	5 days	RSD: 8.4% (IgG), 6.0% (IgM), and 7.6% (NP)
Sensitive HIV-1 detection in a homogeneous solution based on an electrochemical molecular beacon coupled with a nafion-graphene composite film modified screen-printed carbon electrode	HIV-1	CV, DPV	Screen printed carbon with Nafion–graphene	Carminic acid molecular beacon (beacon specific to HIV)	RNA	Y	Buffer, serum	5 nM	40 nM – 2.56 μM	1 and 2 RNA mismatches	35	Disposable	30 days (79%)	RSD: 4.5% (buffer), < 7% (serum)
Simultaneous determination of five-type hepatitis virus Antigens in 5 min using an integrated automatic electrochemical immunosensor array	Hep	Potential shift, potentiometry	Gold and gold nanoparticles	Antibody	Antigen	N	Buffer, serum	4.2 x 10-2 nM	-	Normal lipemia and hemolysis solutions	5	-	50 days	RSD: 7.3% (intra assay), 8.1% (inter assay)
Specific recognition of human influenza virus with PEDOT bearing sialic acid-terminated trisaccharides	H1N1	Potentiometry	Glassy carbon and poly(EDOT-co-EDOTOA)	Sialyllactose	Virion	N	Buffer	0.013 HAU	-	Avian influenza (in other paper doi: 10.1016/j.bios.2017.02.023)	-	-	-	-
Standalone operation of an EGOFET for ultra-sensitive detection of HIV	HIV-1	FET	Gold	Antibody	Antigen	N	Buffer	10-6 nM	-	-	12	-	-	-
Surpassing the detection limit and accuracy of the electrochemical DNA sensor through the application of CRISPR Cas systems	Parvovirus B19	SWV	Gold	Hairpin DNA	DNA	Y	Buffer	10-4 nM (cas9), 10-5 nM (cas12)	1000 fM and 100 fM (cas9), 10 fM – 0.1 µM (cas12)	Mismatches	55	-	-	RSD: 3.2% stdev (cas9), 2.8% (cas12)
TEMPO-based immuno-lateral flow quantitative detection of dengue NS1 protein	DENV	CV	Screen printed gold	Antibody	Antigen	Y	Buffer, serum (clinical, human)	9.1 x 10-1 nM	100 and 1000 ng/mL	"commercial antibodies with known specificity"	30	Disposable	-	-
The capacitive sensing of NS1 Flavivirus biomarker	DENV	EIS, electrochemical capacitance spectroscopy	Gold	Antibody	Antigen	N	Buffer, serum	9.1x10-3 nM (capacitance) 5.5x10-1 nM (impedance)	9.1 x 10-2 – 1.8 x 10 nM (capacitance) 1.8 x 10-1 – 1.8 x 10 nM (impedance)	Non-specific protein (Fetuin)	32	-	-	RSD: 3 ± 1% (buffer) and 7 ± 4% (serum) (capacitance); 9 ± 5% (PBS) and 12 ± 6% (serum) (impedance)
Ultra-fast and recyclable DNA biosensor for point-of-care detection of SARS-CoV-2 (COVID-19)	SARS-CoV-2	Capacitance	Interdigitated platinum / titanium	DNA	DNA	N	Buffer	1 x 101 nM	10 nM – 5 µM	SARS-CoV	61	-	-	-
Ultra-low HIV-1 p24 detection limits with a bioelectronic sensor	HIV-1	FET	Titanium and gold	Antibody	Antigen	N	Buffer	3x10-11 nM (2±1 protein)	30 zM – 1 fM	Diluted saliva and of 15 proteins in whole serum (not for this virus)	120	Disposable	-	-
Ultrasensitive electrical detection of hemagglutinin for point-of-care detection of influenza virus based on a CMP-NANA probe and top-down processed silicon nanowire field-effect transistors	Influenza	FET	Silicon nanowires	Cytidine-5-monophospho-N-acetylneuraminic acid	Antigen	N	Buffer	10-6 nM	-	-	41	-	-	-
Ultrasensitive Hepatitis B virus detection in blood using nano-porous silicon oxide: Towards POC diagnostics	HBV	EIS	Nanoporous silicon oxide	Antibody	Antigen	N	Serum	10-6 nM	-	"not perturbed by the interfering analytes in blood"	-	-	-	-
Ultrasensitive photoelectrochemical biosensing of multiple biomarkers on a single electrode by a light addressing strategy	HBV, HCV, HIV	EIS	Gold-polyethylene terephthalate	DNA	DNA	Y	Buffer, serum	7 x 10-4 nM	1.0 pM – ∼0.01 μM	Mismatches, HCV, HIV (for HBV)	364	-	4 weeks (MWNT probe)	RSD: 2.9%
Voltammetric-based immunosensor for the detection of SARS-CoV-2 nucleocapsid antigen.	SARS-CoV-2	SWV	Screen printed carbon with gold nanoparticles	Antibody	Antigen	N	Buffer	8.3 x 10-6 nM	20.8 x 10-3 – 2.08 nM	HCoV, MERS-CoV, Flu A and Flu B	17	-	10 days at 4°C	RSD: 3.0 – 6.1%
Zika virus detection using antibody-immobilized disposable cover glass and AlGaN/GaN high electron mobility transistors	ZIKV	FET	Aluminium gallium nitride / gallium nitride (AlGaN/GaN)	Antibody	Antigen	N	Buffer	1.82 x 10-3 nM	1.82 pM – 1.82 nM	-	5	-	-	-
